# Supplementary material for: CD80 down-regulation is associated to aberrant DNA methylation in non-inflammatory colon carcinogenesis
Source: BMC Cancer. 2016 Jul 4;16:388. doi: 10.1186/s12885-016-2405-z (PMC4932699; doi:10.1186/s12885-016-2405-z)
Supplement: Additional file 2: — Dataset for CD80 and methylation privacyR3. (XLS 48 kb) [file 12885_2016_2405_MOESM2_ESM.xls]

## Sheet: patients database
patients data			healthy colon mRNA expression				diseased colon mRNA expression				healthy colon gene methylation (yes=1; no=0)						diseased colon gene methylation (yes=1; no=0)
patient code	age (years)	diagnosis	CD80	DNMT1	DNMT3A	DNMT3B	CD80	DNMT1	DNMT3A	DNMT3B	CDH13	APC	RUNX	MGMT	MLH1	number of methylated genes	CDH13	APC	RUNX	MGMT	MLH1	number of methylated genes
1	70-79	healthy control	0	0.014							0	0	0	1	1	2
2	50-59	healthy control	0.002	0.009	0	0					0	0	0	0	1	1
3	60-69	healthy control	0.001	0.015	0	0					0	0	0	0	0	0
4	80-89	healthy control	0.011	0.005	0	0					0	0	0	1	1	2
5	50-59	healthy control	0.007	0.025	0	0					0	0	0	0	0	0
7	60-69	healthy control	0	0.008		0					0	0	0	1	0	1
8	60-69	cancer	0.009	0.029	0	0	0.059	0.06	0.001	0.002	0	0	0	1	0	1	0	0	0	1	0	1
9	30-39	healthy control	0.001	0.038	0.003	0.001					0	0	0	0	0	0
10	50-59	healthy control	0.006	0.017	0.001	0					0	0	0	0	0	0
11	60-69	dysplasia	0.004	0.022	0	0	0.003	0.036	0.001	0	0	0	0	0	0	0	0	0	0	0	1	1
12	40-49	healthy control	0	0.021		0					0	0	0	1	0	1
14	50-59	healthy control	0.005	0.011	0	0.001					0	0	0	1	0	1
15	70-79	healthy control	0.002	0.014	0	0					0	0	0	0	0	0
16	40-49	healthy control	0.003	0.017	0	0					0	0	0	0	0	0
17	30-39	dysplasia					0.001	0.062	0.005	0							0	0	0	0	0	0
18	60-69	healthy control	0.002	0.019	0	0					0	0	0	0	0	0
20	50-59	healthy control	0.003	0.047		0					0	0	0	1	0	1
21	60-69	healthy control	0.016	0.032							0	0	0	0	0	0
22	40-49	healthy control	0	0.014	0						0	0	0	0	0	0
23	40-49	healthy control	0.027	0.016	0	0					0	0	0	0	0	0
24	70-79	dysplasia	0.006	0.009	0	0	0.001	0.021	0.001	0	1	0	0	1	0	2	0	0	0	0	0	0
25	40-49	healthy control	0.008	0.008	0						0	0	0	1	0	1
28	50-59	healthy control	0.01	0.009	0.001	0.001					0	0	0	0	0	0
29	60-69	healthy control	0.003	0.053	0						1	0	0	0	0	1
30	60-69	healthy control	0.025	0.046	0	0					1	0	0	0	1	2
31	70-79	healthy control	0	0.01		0					1	0	0	0	1	2
32	70-79	healthy control	0.001	0.004	0	0					1	0	0	0	1	2
34	50-59	healthy control	0.017	0.017	0	0					1	0	0	1	0	2
35	50-59	healthy control	0.011	0.049	0.002	0					1	0	0	1	0	2
36	80-89	healthy control	0.009	0.004	0	0					1	0	0	1	1	3	1	0	0	1	1	3
38	80-89	dysplasia		0			0.007	0.08		0	0	0	0	1	1	2	0	0	0	1	1	2
39	60-69	dysplasia				0.002	0	0.012			1	0	0	0	0	1	0	0	0	0	0	0
40	60-69	healthy control	0.001	0.005	0	0					0	0	0	0	0	0
41	60-69	healthy control	0.004	0.007	0	0					0	0	0	0	0	0
42	30-39	cancer	0	0.001	0	0	0.001	0.077	0.009	0	0	0	0	1	0	1	0	0	0	0	0	0
44	60-69	dysplasia		0.098			0.001	0.062	0.002	0	0	0	0	1	0	1	0	0	0	1	0	1
45	40-49	healthy control	0.002	0.02		0.001					0	0	0	0	0	0
46	70-79	healthy control	0.001	0.01	0						0	0	0	0	0	0
47	60-69	dysplasia	0.004	0.012	0	0.001	0	0.005	0	0	0	0	0	0	0	0	0	0	0	0	1	1
48	60-69	dysplasia	0.024	0.015			0	0.006			0	0	0	0	0	0	0	0	0	1	0	1
50	70-79	dysplasia	0.004	0.05	0		0.063	0.048	0	0.003	0	0	0	0	0	0	0	0	0	0	0	0
51	40-49	dysplasia					0.018	0.029	0	0
52	50-59	dysplasia					0	0.014			0	0	0	1	0	1	1	0	0	1	0	2
54	70-79	cancer	0	0.003	0	0.002	0.002	0.003	0	0	0	0	0	1	1	2	1	0	1	1	1	4
56	70-79	cancer		0.008			0.009	0.096			1	0	0	1	0	2	1	0	0	1	1	3
57	60-69	cancer	0.006	0.006		0	0.004	0.005			0	0	0	1	0	1	1	0	0	1	0	2
58	30-39	cancer	0.024	0.001				0.002		0	1	0	0	0	1	2	1	0	1	1	1	4
59	40-49	cancer	0	0.011	0	0	0	0.004	0	0.001	0	0	0	0	0	0	0	0	0	1	0	1
60	60-69	cancer	0.002	0.021	0.001	0	0.001	0.07	0.003	0	1	0	0	1	1	3	1	0	0	1	1	3
61	60-69	dysplasia	0.001	0.004	0		0.001	0.002	0	0	0	0	0	1	0	1	1	0	0	1	0	2
62	80-89	cancer	0	0.001	0		0.002	0.005	0	0	1	0	0	1	0	2	0	0	0	1	0	1
63	50-59	cancer	0.001	0.003			0.001	0.001	0	0	1	0	0	1	0	2	1	0	0	1	0	2
340	20-29	dysplasia	0	0.002	0	0		0.002	0	0	0	0	0	1	0	1	0	0	0	1	0	1
355	50-59	dysplasia	0	0.003	0.001	0		0.003	0	0	0	0	0	0	0	0	0	0	0	0	0	0

## Sheet: in vitro database
Cd80 mRNA fold change vs untreated									% CD80+ cells
HT29			HCT15			LoVo			HT29			HCT15			LoVo
exp n°	untreated	5AZAdC	exp n°	untreated	5AZAdC	exp n°	untreated	5AZAdC	exp n°	untreated	5AZAdC	exp n°	untreated	5AZAdC	exp n°	untreated	5AZAdC
1	1	14.2215	1	1	6.27667	1	1	1.61985	1	0.23	0.48	1	0.7	2.6	1	0.5	1
2	1	10.7398	2	1	2.77022	2	1	6.02099	2	0.79	0.86	2	0	0.9	2	0.4	0.9
3	1	16.9123	3	1	1.01396	3	1	2.37841	3	2.82	12.67	3	2.2	2.8	3	0.3	1.7
4	1	2.77022	4	1	1.12506	4	1	1.69737	4	0.36	1.32	4	3.5	4	4	0.5	1.8
5	1	7.46426	5	1	2.15846	5	1	1.17283	5	0.42	1.32	5	2.4	4	5	0.2	1.9
6	1	2.56685	6	1	6.54322	6	1	2.37841	6	1.44	1.68	6	0.8	1.7
7	1	2							7	1.45	8.15
									8	1.84	2.46
									9	1.86	2.26
									10	0.2	2.4
									11	0	4.6
									12	0.5	2
									13	0.3	2.2
